# Supplementary material for: Innovation and enculturation in child communication: a cross-sectional study
Source: Evol Hum Sci. 2020 Nov 9;2:e56. doi: 10.1017/ehs.2020.57 (PMC10427475; doi:10.1017/ehs.2020.57)
Supplement: Supplementary file 1 [file ehssup.zip]

Archive with 2 entries (2 files):
- S2513843X20000572sup001.r
- S2513843X20000572sup002.r
