# Supplementary material for: Innovation and enculturation in child communication: a cross-sectional study
Source: Evol Hum Sci. 2020 Nov 9;2:e56. doi: 10.1017/ehs.2020.57 (PMC10427475; doi:10.1017/ehs.2020.57)
Supplement: Supplementary file 1 [file ehssup.zip › S2513843X20000572sup001.r]

# Innovation and Enculturation in Child Communication: A Cross-Sectional Study ~ FIGURES ####

# LOAD LIBRARIES ####
library(readr)
library(dplyr)
library(ggplot2)
library(ggsignif)
library(readr)
library(dplyr)

# ------------------------------------
# FIGURE TWO ~ SIMILARITY TO ADULT RATINGS ####

# Load data: BetweenGroupRatings
# Load data: WithinGroupRatings

# Filter out normal data
BaselineOnly <- filter(BetweenGroupRatings, Condition == "BASELINE")

# Calculate baseline means per age group:
BaselineOnly <- group_by(BaselineOnly, Groups, Modality)
Baseline_Means <- summarize(BaselineOnly, count = n(), SimilarityMEAN = mean(Rating, na.rm = T))

# Calculate overall baseline mean by modality
BaselineOnly <- group_by(BaselineOnly, Modality)
Baseline_Means <- summarize(BaselineOnly, count = n(), SimilarityMEAN = mean(Rating, na.rm = T))

# Baseline Means:
# Gesture = 0.174
# Vocal = 0.193

# Filter out baseline data
BetweenGroupRatingsFiltered <- filter(BetweenGroupRatings, Condition == "Normal")

# Organise adult-adult data ####
WithinGroupRatingsFiltered <- filter(WithinGroupRatings, Groups == "adult-adult")

# Simplify both datafiles for combination
WithinGroupRatingsFiltered$Trial <- NULL
WithinGroupRatingsFiltered$AgeGroup <- NULL
WithinGroupRatingsFiltered$AgeGroupO <- NULL
WithinGroupRatingsFiltered$Video1 <- NULL
WithinGroupRatingsFiltered$Video2 <- NULL
WithinGroupRatingsFiltered$poorlySpliced <- NULL
WithinGroupRatingsFiltered$Emblem <- NULL
WithinGroupRatingsFiltered$Example <- NULL
WithinGroupRatingsFiltered$Comment <- NULL
WithinGroupRatingsFiltered$Cheating <- NULL
WithinGroupRatingsFiltered$Participant2 <- NULL

BetweenGroupRatingsFiltered$trial <- NULL
BetweenGroupRatingsFiltered$video1 <- NULL
BetweenGroupRatingsFiltered$video2 <- NULL
BetweenGroupRatingsFiltered$poorlySpliced <- NULL
BetweenGroupRatingsFiltered$emblem <- NULL
BetweenGroupRatingsFiltered$example <- NULL
BetweenGroupRatingsFiltered$comment <- NULL
BetweenGroupRatingsFiltered$cheating <- NULL
BetweenGroupRatingsFiltered$Participant2 <- NULL

CombinedDataSet <- rbind(WithinGroupRatingsFiltered, BetweenGroupRatingsFiltered)
CombinedDataSet <- filter(CombinedDataSet, Condition == "Normal")

# Organise Combined Data Set:
CombinedDataSet <- group_by(CombinedDataSet, Groups, Modality, Participant1)
BetweenGroupRatingsFiltered_Means <- summarize(CombinedDataSet, count = n(), SimilarityMEAN = mean(Rating, na.rm = T))

# Reorder AgeGroup levels
BetweenGroupRatingsFiltered_Means$Groups <- ordered(BetweenGroupRatingsFiltered_Means$Groups, levels = c("adult-young", "adult-middle", "adult-old", "adult-adult"))

# Rename AgeGroup levels
levels(BetweenGroupRatingsFiltered_Means$Groups) <- list("Young \n (6-7 years)" ="adult-young", "Middle \n (8-9 years)" ="adult-middle", "Old \n (10-12 years)" ="adult-old", "Adult \n (18+ years)" = 'adult-adult')

# Plot data: ####
BetweenGroupsFig <- ggplot(data=BetweenGroupRatingsFiltered_Means, aes(x=Groups, y=SimilarityMEAN)) + facet_grid(~Modality)
BetweenGroupsFig <- BetweenGroupsFig + stat_summary(fun.y=mean, geom="bar", position ="dodge", alpha=0.4, aes(fill=Groups))
BetweenGroupsFig <- BetweenGroupsFig + theme_bw()
BetweenGroupsFig <- BetweenGroupsFig + geom_violin(alpha = 0.5, aes(colour=Groups)) 
BetweenGroupsFig <- BetweenGroupsFig + geom_dotplot(aes(x = Groups, y = SimilarityMEAN, color = Groups, fill=Groups), 
                                                    binaxis = 'y', stackdir = 'center', alpha = 0.8)
BetweenGroupsFig <- BetweenGroupsFig + scale_color_manual(values=c('grey45', "#009E73", "blue", "orange"))
BetweenGroupsFig <- BetweenGroupsFig + scale_fill_manual(values=c('grey45', "#009E73", "blue", "orange"))
BetweenGroupsFig <- BetweenGroupsFig + stat_summary(fun.data=mean_se, geom="errorbar", size=0.6,
                                                    position=position_dodge(width=0.90), width=0.2, na.rm = T, color='red')
BetweenGroupsFig <- BetweenGroupsFig + labs(y="Similarity-to-Adult Ratings", x="Age Group") + 
  theme (title= element_text(size=12.5, face='bold'),
         axis.text.x= element_text(face="bold", size=12.5), 
         axis.title.y = element_text(size=12.5), 
         axis.text.y= element_text(face="bold", size=12.5), 
         strip.text.x= element_text(size = 12.5))
BetweenGroupsFig <- BetweenGroupsFig + theme(legend.position = "none", legend.text = element_text(size = 25, colour = "black"))
BetweenGroupsFig <- BetweenGroupsFig + coord_cartesian(ylim=c(0, 6)) + scale_y_continuous(breaks=seq(0, 6, 1))
BetweenGroupsFig <- BetweenGroupsFig + geom_hline(yintercept = 0.193, colour="red", size=0.6, linetype="solid")
BetweenGroupsFig

# ------------------------------------
# FIGURE THREE ~ WITHIN GROUP SIMILARITY RATINGS
# Load data: WithinGroupRatings

# Filter out baseline data
WithinGroupRatingsFiltered <- filter(WithinGroupRatings, Condition == "Normal")

# Organise data:
WithinGroupRatingsFiltered <- group_by(WithinGroupRatingsFiltered, AgeGroup, AgeGroupO, Modality, Participant1)
WithinGroupRatingsFiltered_Means <- summarize(WithinGroupRatingsFiltered, count = n(), SimilarityMEAN = mean(Rating, na.rm = T))

# Reorder AgeGroup levels
WithinGroupRatingsFiltered_Means$AgeGroup <- ordered(WithinGroupRatingsFiltered_Means$AgeGroup, levels = c("young", "middle", "old", "adult"))

# Rename AgeGroup levels
levels(WithinGroupRatingsFiltered_Means$AgeGroup) <- list("Young \n (6-7 years)" ="young", "Middle \n (8-9 years)" ="middle", "Old \n (10-12 years)" ="old", "Adult \n (18+ years)" = 'adult')

# Plot data: ####
WithinGroupsFig <- ggplot(data=WithinGroupRatingsFiltered_Means, aes(x=AgeGroup, y=SimilarityMEAN)) + facet_grid(~Modality)
WithinGroupsFig <- WithinGroupsFig + stat_summary(fun.y=mean, geom="bar", position ="dodge", alpha=0.4, aes(fill=AgeGroup))
WithinGroupsFig <- WithinGroupsFig + theme_bw()
WithinGroupsFig <- WithinGroupsFig + geom_violin(alpha = 0.5, aes(colour=AgeGroup)) 
WithinGroupsFig <- WithinGroupsFig + geom_dotplot(aes(x = AgeGroup, y = SimilarityMEAN, color = AgeGroup, fill=AgeGroup), 
                                                  binaxis = 'y', stackdir = 'center', alpha = 0.8)
WithinGroupsFig <- WithinGroupsFig + scale_color_manual(values=c('grey45', "#009E73", "blue", "orange"))
WithinGroupsFig <- WithinGroupsFig + scale_fill_manual(values=c('grey45', "#009E73", "blue", "orange"))
WithinGroupsFig <- WithinGroupsFig + stat_summary(fun.data=mean_se, geom="errorbar", size=0.9,
                                                  position=position_dodge(width=0.90), width=0.2, na.rm = T, color='red')
WithinGroupsFig <- WithinGroupsFig + labs(y="Within-group Similarity Ratings", x="Age Group") + 
  theme (title= element_text(size=12.5, face='bold'),
         axis.text.x= element_text(face="bold", size=12.5), 
         axis.text.y= element_text(face="bold", size=12.5), 
         strip.text.x= element_text(size = 12.5))
WithinGroupsFig <- WithinGroupsFig + theme(legend.position = "none", legend.text = element_text(size = 25, colour = "black"))
WithinGroupsFig <- WithinGroupsFig + coord_cartesian(ylim=c(0, 6)) + scale_y_continuous(breaks=seq(0, 6, 1))
WithinGroupsFig <- WithinGroupsFig + geom_hline(yintercept = 0.303, colour="red", size=0.6, linetype="solid")

WithinGroupsFig

# ------------------------------------
# FIGURE FOUR ~ RELATIONSHIPS BETWEEN COMMUNICATION SUCCESS, ICONCITY AND ENCULTURATION ####
# Load data: EnculturationEffects

# ORGANISE DATA
EnculturationEffects <- group_by(EnculturationEffects, Modality, AgeGroup, ChildCode)
EnculturationEffectsMEANS <- summarize(EnculturationEffects, count = n(), 
                                       CorrectMEAN = mean(IDAccuracyMEAN, na.rm = T),
                                       MotivationMEAN = mean(MotivationMEAN, na.rm = T),
                                       SimilarityMEAN = mean(SimilarityMEAN, na.rm = T))
EnculturationEffectsMEANS$CorrectMEAN <- EnculturationEffectsMEANS$CorrectMEAN*100

EnculturationEffectsMEANS$AgeGroup <- factor(EnculturationEffectsMEANS$AgeGroup, levels = c("young", "middle", "old"))
levels(EnculturationEffectsMEANS$AgeGroup) <- list("Young (6-7 years)" ="young", "Middle (8-9 years)" ="middle", "Old (10-12 years)" ="old")


# SIGN SIMILARITY PREDICTS SIGN SUCCESS - PLOT FIGURE ####
SimilaritySuccess <- ggplot (EnculturationEffectsMEANS, aes(x=SimilarityMEAN, y=CorrectMEAN)) + facet_grid(~Modality)
SimilaritySuccess <- SimilaritySuccess + geom_point(aes(colour=AgeGroup, fill = AgeGroup), size = 3, shape = 21, alpha = .8) 
SimilaritySuccess <- SimilaritySuccess + theme_bw() 
SimilaritySuccess <- SimilaritySuccess + labs(y="Identification Accuracy (%)", x="Similarity to Adult Signs", color = "Age Group", fill = "Age Group") 
SimilaritySuccess <- SimilaritySuccess + theme (title= element_text(size=12.5, face='bold'),
                                                axis.text.x= element_text(face="bold", size=12.5), 
                                                axis.title.y = element_text(size=12.5), 
                                                axis.text.y= element_text(face="bold", size=12.5), 
                                                strip.text.x= element_text(size = 12.5))
SimilaritySuccess <- SimilaritySuccess + coord_cartesian(ylim=c(0, 100), xlim=c(0,6)) + 
  scale_x_continuous(breaks=seq(0, 6, 1)) + 
  scale_y_continuous(breaks=seq(0, 100, 20))
SimilaritySuccess <- SimilaritySuccess + theme(legend.position = c(0.8, 0.9), legend.background = element_rect (linetype = "solid", colour = "grey25"), legend.text = element_text(size = 12.5))
SimilaritySuccess <- SimilaritySuccess + geom_smooth(method = lm, span = 1, level = .95,  alpha =.3, size = .4,  colour = "red") 
SimilaritySuccess <- SimilaritySuccess + scale_color_manual(values=c('grey45', "#009E73", "orange"))
SimilaritySuccess <- SimilaritySuccess + scale_fill_manual(values=c('grey45', "#009E73", "orange"))

# SIGN MOTIVATION PREDICTS SIGN SUCCESS - PLOT FIGURE ####
MotivationSuccess <- ggplot (EnculturationEffectsMEANS, aes(x=MotivationMEAN, y=CorrectMEAN)) + facet_grid(~Modality)
MotivationSuccess <- MotivationSuccess + geom_point(aes(colour=AgeGroup, fill = AgeGroup), size = 3, shape = 21, alpha = .8) 
MotivationSuccess <- MotivationSuccess + theme_bw() 
MotivationSuccess <- MotivationSuccess + labs(y="Identification Accuracy (%)", x="Sign Iconicity", color = "Age Group", fill = "Age Group") 
MotivationSuccess <- MotivationSuccess + theme (title= element_text(size=12.5, face='bold'),
                                                axis.text.x= element_text(face="bold", size=12.5), 
                                                axis.title.y = element_text(size=12.5), 
                                                axis.text.y= element_text(face="bold", size=12.5), 
                                                strip.text.x= element_text(size = 12.5))
MotivationSuccess <- MotivationSuccess + theme(legend.position = "none")
MotivationSuccess <- MotivationSuccess + coord_cartesian(ylim=c(0, 100), xlim=c(0,6)) + 
  scale_x_continuous(breaks=seq(0, 6, 1)) + 
  scale_y_continuous(breaks=seq(0, 100, 20))
MotivationSuccess <- MotivationSuccess + geom_smooth(method = lm, span = 1, level = .95,  alpha =.3, size = .4,  colour = "red") 
MotivationSuccess <- MotivationSuccess + scale_color_manual(values=c('grey45', "#009E73", "orange"))
MotivationSuccess <- MotivationSuccess + scale_fill_manual(values=c('grey45', "#009E73", "orange"))

Figure4 <- plot_grid(MotivationSuccess, SimilaritySuccess, labels = c("A", "B"), ncol = 2, nrow = 1, rel_widths = c(2, 2))
plot(Figure4)
