# Supplementary material for: Innovation and enculturation in child communication: a cross-sectional study
Source: Evol Hum Sci. 2020 Nov 9;2:e56. doi: 10.1017/ehs.2020.57 (PMC10427475; doi:10.1017/ehs.2020.57)
Supplement: Supplementary file 1 [file ehssup.zip › S2513843X20000572sup002.r]

# Innovation and Enculturation in Child Communication: A Cross-Sectional Study ~ ANALYSES ####

# LOAD LIBRARIES ####
library(readr)
library(dplyr) # Data Processing
library(dplyr)
library (ordinal)
library(emmeans)

# ------------------------------------
# ANALYSIS ONE: ####
# 1. Younger children produce less enculturated (less similar-to-adults) signs (between age-group comparison) 
# 2. Gesture modality gives rise to more enculturated (similar-to-adults) signs (between age-group comparison)

# Load data: BetweenGroupRatings

# Factor coding of ordered (Age Group, Rating) and unordered (Modality) variables
BetweenGroupRatings$Modality <- factor(BetweenGroupRatings$Modality, order = FALSE)
BetweenGroupRatings$Rating <- factor(BetweenGroupRatings$Rating, order = TRUE, levels = c("0", "1", "2", "3", "4", "5", "6"))
BetweenGroupRatings$AgeGroup <- factor (BetweenGroupRatings$AgeGroup, order = TRUE, levels = c("adult-young", "adult-middle", "adult-old", "adult-adult"))

# Rename AgeGroup levels
levels(BetweenGroupRatings$AgeGroup) <- list("young"="adult-young", "middle" ="adult-middle", "old" ="adult-old", "adult" = 'adult-adult')

# ANALYSE: Age Group and Modality predict enculturation (similarity to adult signs) ~ Cumulative link model with 1 random term: 
BetweenGroupRatings_CLMM1 = clmm(Rating ~ AgeGroup*Modality + (1 | Participant1), data=BetweenGroupRatings) 
summary(BetweenGroupRatings_CLMM1)

# ------------------------------------
# RUN: Model comparisons
BetweenGroupRatings_reduced1 = clmm(Rating ~ AgeGroup + (1 | Participant1), data=BetweenGroupRatings) 
summary(BetweenGroupRatings_reduced1)

BetweenGroupRatings_reduced2 = clmm(Rating ~ Modality + (1 | Participant1), data=BetweenGroupRatings) 
summary(BetweenGroupRatings_reduced2)

# COMPARE: full model with reduced models
anova(BetweenGroupRatings_CLMM1, BetweenGroupRatings_reduced1) # significant
anova(BetweenGroupRatings_CLMM1, BetweenGroupRatings_reduced2) # significant
# ------------------------------------
# Split data by age group to run pair-wise comparisons between different levels of age group
young_middle <- filter(BetweenGroupRatings, AgeGroup == "young" | AgeGroup == "middle")
middle_old <- filter(BetweenGroupRatings, AgeGroup == "middle" | AgeGroup == "old")
old_adult <- filter(BetweenGroupRatings, AgeGroup == "old" | AgeGroup == "adult")
# ------------------------------------
# Run pair-wise comparisons between different levels of age group in gesture modality
young_middle_CLMM1 = clmm(Rating ~ AgeGroup + (1 | Participant1), data=young_middle) 
summary(young_middle_CLMM1) # significant (p < .000)

middle_old_CLMM1 = clmm(Rating ~ AgeGroup + (1 | Participant1), data=middle_old) 
summary(middle_old_CLMM1) # non-significant (p = .31)

old_adult_CLMM1 = clmm(Rating ~ AgeGroup + (1 | Participant1), data=old_adult) 
summary(old_adult_CLMM1) # significant (p < .001)

# Overall pattern in gesture: young < middle = old < adult
# ------------------------------------

# ANALYSIS TWO: ####
# 1. Younger children produce more diverse (less similar-to-peers) signs (within age-group comparison) 
# 2. Gesture modality gives rise to more salient (similar-to-peers) signs (within age-group comparison)

# Load data: WithinGroupRatings

# Filter out baseline data
WithinGroupRatings <- filter(WithinGroupRatings, Condition == "Normal")

# Factor coding of ordered (Age Group, Rating) and unordered (Modality) variables
WithinGroupRatings$AgeGroup <- factor(WithinGroupRatings$AgeGroup, order = TRUE, levels = c("young", "middle", "old", "adult"))
WithinGroupRatings$Rating <- factor(WithinGroupRatings$Rating, order = TRUE, levels = c("0", "1", "2", "3", "4", "5", "6"))
WithinGroupRatings$Modality <- factor(WithinGroupRatings$Modality, order = FALSE)

# ANALYSE: Age Group and Modality predict Similarity ~ Cumulative link model with 1 random term: 
WithinGroupRatings_CLMM1 = clmm(Rating ~ AgeGroup*Modality + (1 | Participant1), data=WithinGroupRatings) 
summary(WithinGroupRatings_CLMM1)
# ------------------------------------
# RUN: Model comparisons
WithinGroupRatings_reduced1 = clmm(Rating ~ AgeGroup + (1 | Participant1), data=WithinGroupRatings) 
summary(WithinGroupRatings_reduced1)

WithinGroupRatings_reduced2 = clmm(Rating ~ Modality + (1 | Participant1), data=WithinGroupRatings) 
summary(WithinGroupRatings_reduced2)

# COMPARE: full model with reduced models
anova(WithinGroupRatings_CLMM1, WithinGroupRatings_reduced1) # significant
anova(WithinGroupRatings_CLMM1, WithinGroupRatings_reduced2) # significant
# ------------------------------------
# Split data by age group to run pair-wise comparisons between different levels of age group
young_middle <- filter(WithinGroupRatings, AgeGroup == "young" | AgeGroup == "middle")
middle_old <- filter(WithinGroupRatings, AgeGroup == "middle" | AgeGroup == "old")
old_adult <- filter(WithinGroupRatings, AgeGroup == "old" | AgeGroup == "adult")
# ------------------------------------
# Run pair-wise comparisons between different levels of age group
young_middle_CLMM1 = clmm(Rating ~ AgeGroup + (1 | Participant1), data=young_middle) 
summary(young_middle_CLMM1) # significant (p = .042)

middle_old_CLMM1 = clmm(Rating ~ AgeGroup + (1 | Participant1), data=middle_old) 
summary(middle_old_CLMM1) # non-significant (p = .193)

old_adult_CLMM1 = clmm(Rating ~ AgeGroup + (1 | Participant1), data=old_adult) 
summary(old_adult_CLMM1) # significant (p = .0065)

# Overall pattern in gesture: young < middle = old < adult
# ------------------------------------
# ANALYSIS THREE: ####
# 1. Sign Enculturation (similarity to adults) and sign iconicity both faciltate communication success 

# Load data: EnculturationEffects

# Create a Numeric version of the Groups variable
EnculturationEffects <- EnculturationEffects %>%
  mutate(GroupsN = recode(Groups,
                          "adult-young" = 0,
                          "adult-middle" = 1, 
                          "adult-old" = 2, 
                          "adult-adult" = 3))

# Center Modality & Group
EnculturationEffects$Modality.C <- scale (EnculturationEffects$ModalityN, center=TRUE, scale=FALSE)
EnculturationEffects$Group.C <- scale (EnculturationEffects$GroupsN, center=TRUE, scale=FALSE)

# ANALYSE: Sign Motivation and Sign Similarity predict communication success (identificaion accuracy) ~ linear mixed effects model: 
EnculturationEffects_MM1 = lmer(IDAccuracyMEAN ~ MotivationMEAN*SimilarityMEAN + (1 + Modality.C | ChildCode), data=EnculturationEffects, REML=FALSE) 
summary(EnculturationEffects_MM1)
# Main Effects of Sign Motivation and Sign Similarity, no interaction

# ------------------------------------
# RUN: Model comparisons
EnculturationEffects_reduced1 = lmer(IDAccuracyMEAN ~ MotivationMEAN + (1 + Modality.C | ChildCode), data=EnculturationEffects, REML=FALSE) 
summary(EnculturationEffects_reduced1)

EnculturationEffects_reduced2 = lmer(IDAccuracyMEAN ~ SimilarityMEAN + (1 + Modality.C | ChildCode), data=EnculturationEffects, REML=FALSE) 
summary(EnculturationEffects_reduced2)

# COMPARE: full model with reduced models
anova(EnculturationEffects_MM1, EnculturationEffects_reduced1) # significant
anova(EnculturationEffects_MM1, EnculturationEffects_reduced2) # significant
# ------------------------------------
# ANALYSE: relationship between sign motivation and sign similarity ratings for each individual child
# Filter by modality
gesture_enculturation <- filter(EnculturationEffects, Modality == "Gesture")
vocal_enculturation <- filter(EnculturationEffects, Modality == "Vocal")

# Calculate average motivation and similarity for each child (rather than for each clip)
GestureEnculturationEffectsGroup <- group_by(gesture_enculturation, ChildCode)
GestureEnculturationEffectsMEAN <- summarize(GestureEnculturationEffectsGroup, count = n(), 
                                      ChildMotivationMEAN = mean(MotivationMEAN, na.rm = T),
                                      ChildSimilarityMEAN = mean(SimilarityMEAN, na.rm = T))

# Calculate average motivation and similarity for each child (rather than for each clip)
VocalEnculturationEffectsGroup <- group_by(vocal_enculturation, ChildCode)
VocalEnculturationEffectsMEAN <- summarize(VocalEnculturationEffectsGroup, count = n(), 
                                      ChildMotivationMEAN = mean(MotivationMEAN, na.rm = T),
                                      ChildSimilarityMEAN = mean(SimilarityMEAN, na.rm = T))

# Correlation gesture
cor.test(GestureEnculturationEffectsMEAN$ChildMotivationMEAN, GestureEnculturationEffectsMEAN$ChildSimilarityMEAN) # r = 0.52, df = 52

# Correlation vocal
cor.test(VocalEnculturationEffectsMEAN$ChildMotivationMEAN, VocalEnculturationEffectsMEAN$ChildSimilarityMEAN) # r = 0.58, df = 52
